# Supplementary material for: Genome-Wide Identification of Molecular Mimicry Candidates in Parasites
Source: PLoS One. 2011 Mar 8;6(3):e17546. doi: 10.1371/journal.pone.0017546 (PMC3050887; doi:10.1371/journal.pone.0017546)
Supplement: Table S1 — All molecular mimicry candidates identified searching the human proteome with full-length protein sequences from parasites. Scores are from blastp searches using the BLOSUM62 matrix and default parameters. Ratios are of the score against H. sapiens divided by the best score achieved against any of the control species Arabidopsis thaliana, Caenorhabditis elegans, Ciona intestinalis, Schizosaccharomyces pombe, or Trichoplax adhaerens. (XLS) [file pone.0017546.s004.xls]

## Sheet: Sheet1
Pathogen species	Pathogen protein	Description of pathogen protein	Score	log2 (Ratio)	Human protein	Description of human protein
Brugia malayi	A8NG22	Indoleamine 2,3-dioxygenase, putative	171	2.38663	Q6ZQW0	Indoleamine 2,3-dioxygenase 2
Brugia malayi	A8QH34	Leucyl aminopeptidase, putative (Fragment)	241	2.31298	Q9Y646	Plasma glutamate carboxypeptidase
Brugia malayi	A8QH34	Leucyl aminopeptidase, putative (Fragment)	234	2.27045	AAEL011662-PA	plasma glutamate carboxypeptidase
Brugia malayi	O77049	Protein JTB	231	1.75161	O76095	Protein JTB
Brugia malayi	A8PIN3	Putative uncharacterized protein	293	1.59931	Q5VU97	VWFA and cache domain-containing protein 1
Brugia malayi	A8PSC3	Putative uncharacterized protein	173	1.59165	Q9HAV4	Exportin-5
Brugia malayi	A8PIN3	Putative uncharacterized protein	288	1.57448	AAEL007569-PA	dihydropyridine-sensitive l-type calcium channel
Brugia malayi	A8PGA6	Rhabdovirus nucleocapsid protein	114	1.48239	AAEL000808-PA	nucleoprotein, putative
Brugia malayi	A8PSC3	Putative uncharacterized protein	160	1.47895	AAEL009392-PA	chromosome region maintenance protein 5/exportin
Brugia malayi	A8NPN8	Cytokine inducible SH2-containing protein 5, putative	225	1.39593	O75159	Suppressor of cytokine signaling 5
Brugia malayi	A8NPN8	Cytokine inducible SH2-containing protein 5, putative	219	1.35693	AAEL000393-PA	suppressors of cytokine signalling
Brugia malayi	A8PZU0	Ras family protein	262	1.16306	Q96S21	Ras-related protein Rab-40C
Brugia malayi	A8QCQ4	Inhibitor of Apoptosis domain containing protein	176	1.14292	Q9NR09	Baculoviral IAP repeat-containing protein 6
Brugia malayi	A8PZU0	Ras family protein	257	1.13526	AAEL007661-PA	rab-40
Brugia malayi	A8PLM0	F-box associated region family protein	111	1.11634	Q9NRD1	F-box only protein 6
Cryptosporidium parvum	cgd5_1990	hypothetical protein	124	1.87098	A6NFQ2	Protein FAM115C
Giardia lamblia	GL50803_221693	Hypothetical protein	127	1.18649	Q86XX4	Extracellular matrix protein FRAS1
Giardia lamblia	GL50803_101074	VSP with INR	110	1.12601	Q86XX4	Extracellular matrix protein FRAS1
Giardia lamblia	GL50803_24880	High cysteine membrane protein Group 2	139	1.05285	P22105	Tenascin-X
Giardia lamblia	GL50803_111933	VSP	125	1.03032	Q86XX4	Extracellular matrix protein FRAS1
Giardia lamblia	GL50803_111936	VSP	124	1.01874	Q86XX4	Extracellular matrix protein FRAS1
Leishmania major	LmjF28.3030	hypothetical protein, conserved	167	1.10201	P15941	Mucin-1
Plasmodium falciparum	PF10_0374	Pf11-1 protein location=Pf3D7_10:1519020-1547824(+)	387	1.17834	AGAP002273-PA	hypothetical protein
Schistosoma mansoni	Smp_110510	36171.t000001, 36171.m000011 E3 ubiquitin ligase triad3 (ubiquitin conjugating enzyme 7 interacting protein 1), putative	387	3.5301	Q9NWF9	E3 ubiquitin-protein ligase RNF216
Schistosoma mansoni	Smp_135290	29089.t000047, 29089.m001348 expressed protein	272	2.92558	Q2M385	Macrophage-expressed gene 1 protein
Schistosoma mansoni	Smp_150960	29183.m000624, 29183.t000012 expressed protein	484	2.3953	Q9Y6X3	Cohesin loading complex subunit SCC4 homolog
Schistosoma mansoni	Smp_171130	29463.t000008, 29463.m000639 glial cells missing related	166	2.2749	O75603	Chorion-specific transcription factor GCMb
Schistosoma mansoni	Smp_152660	29196.m000648, 29196.t000026 glial cells missing related	158	2.23769	O75603	Chorion-specific transcription factor GCMb
Schistosoma mansoni	Smp_181120	31046.m000377 amyloid binding protein, putative	284	2.143	Q92624	Amyloid protein-binding protein 2
Schistosoma mansoni	Smp_109770	35438.t000001, 35438.m000006 integrin alpha-4, putative	121	2.06587	P13612	Integrin alpha-4
Schistosoma mansoni	Smp_016090	29069.t000029, 29069.m000732 expressed protein	144	1.97615	Q6PIJ6	F-box only protein 38
Schistosoma mansoni	Smp_168540	29416.m000116 hypothetical protein	114	1.88803	Q09666	Neuroblast differentiation-associated protein AHNAK
Schistosoma mansoni	Smp_184470	35899.t000001, 35899.m000008 hypothetical protein	112	1.8625	Q09666	Neuroblast differentiation-associated protein AHNAK
Schistosoma mansoni	Smp_183810	34692.m000011 similar to preferentially expressed antigen in melanoma-like	110	1.85536	A6NMC2	Putative PRAME family member 24
Schistosoma mansoni	Smp_133900	29082.t000054, 29082.m000954 expressed protein	114	1.81943	Q6ZQW0	Indoleamine 2,3-dioxygenase 2
Schistosoma mansoni	Smp_038730.5	29134.t000047, 29134.m000762 expressed protein	126	1.78351	Q09666	Neuroblast differentiation-associated protein AHNAK
Schistosoma mansoni	Smp_129450	29063.m001632, 29063.t000057 glucose-6-phosphatase, putative	122	1.75282	P35575	Glucose-6-phosphatase
Schistosoma mansoni	Smp_135080.1	29088.t000034, 29088.m000875 microtubule-associated protein, putative	122	1.73697	P78559	Microtubule-associated protein 1A
Schistosoma mansoni	Smp_135080.2	29088.t000034, 29088.m000761 microtubule-associated protein, putative	121	1.72509	P78559	Microtubule-associated protein 1A
Schistosoma mansoni	Smp_038730.10	29134.t000047, 29134.m000908 expressed protein	109	1.59027	Q09666	Neuroblast differentiation-associated protein AHNAK
Schistosoma mansoni	Smp_038730.7	29134.t000047, 29134.m000907 expressed protein	107	1.57958	Q09666	Neuroblast differentiation-associated protein AHNAK
Schistosoma mansoni	Smp_158700	29259.m000488 conserved hypothetical protein	148	1.5541	Q5T6F0	DDB1- and CUL4-associated factor 12
Schistosoma mansoni	Smp_126850.2	29055.m001655, 29055.t000027 RNA binding protein, putative	291	1.54102	P52756	RNA-binding protein 5
Schistosoma mansoni	Smp_140520.1	29116.m002095 ank repeat-containing, putative	625	1.52616	Q9ULJ7	Ankyrin repeat domain-containing protein 50
Schistosoma mansoni	Smp_140520.2	29116.m002081 ank repeat-containing, putative	625	1.51953	Q9ULJ7	Ankyrin repeat domain-containing protein 50
Schistosoma mansoni	Smp_038730.11	29134.t000047, 29134.m000905 expressed protein	102	1.49451	Q09666	Neuroblast differentiation-associated protein AHNAK
Schistosoma mansoni	Smp_057790	29199.t000031, 29199.m000733 fibrocystin l, putative	850	1.48339	Q86WI1	Fibrocystin-L
Schistosoma mansoni	Smp_139090.1	29109.t000038, 29109.m000982 rab6-interacting, putative	674	1.47179	Q6IQ26	DENN domain-containing protein 5A
Schistosoma mansoni	Smp_127640	29058.m001744 conserved hypothetical protein	155	1.45339	Q5RHP9	Uncharacterized protein C1orf173
Schistosoma mansoni	Smp_074050	29296.t000033, 29296.m000701 scm-relatedprotein containing 4 mbt domains (sfmbt)	118	1.41341	Q5VUG0	Scm-like with four MBT domains protein 2
Schistosoma mansoni	Smp_139090.2	29109.t000038, 29109.m001152 rab6-interacting, putative	643	1.40386	Q6IQ26	DENN domain-containing protein 5A
Schistosoma mansoni	Smp_143750	29138.m000776, 29138.t000010 metazoan probable membrane protein, putative	110	1.40285	Q9P1W3	Transmembrane protein 63C
Schistosoma mansoni	Smp_131030	29070.t000009, 29070.m000837 metazoan probable membrane protein, putative	304	1.37756	Q9P1W3	Transmembrane protein 63C
Schistosoma mansoni	Smp_166590	29362.m000522 expressed protein	578	1.36757	A6NCI4	von Willebrand factor A domain-containing protein 3A
Schistosoma mansoni	Smp_174380	29620.m000174 fbxl16, putative	242	1.35357	Q8N461	F-box/LRR-repeat protein 16
Schistosoma mansoni	Smp_017610	29074.m000948, 29074.t000029 copper/topaquinone oxidase, putative	158	1.32193	P19801	Amiloride-sensitive amine oxidase [copper-containing]
Schistosoma mansoni	Smp_172540	29477.m000428, 29477.t000001 expressed protein	286	1.27723	Q9NXC5	WD repeat-containing protein mio
Schistosoma mansoni	Smp_129390	29063.t000045, 29063.m001620 vacuolar protein sorting-associated protein (vps13b), putative	127	1.24722	Q7Z7G8	Vacuolar protein sorting-associated protein 13B
Schistosoma mansoni	Smp_126850.1	29055.m001957, 29055.t000027 RNA binding protein, putative	237	1.24489	P52756	RNA-binding protein 5
Schistosoma mansoni	Smp_047610	29162.t000036, 29162.m000998 cell division control protein 45-related	336	1.24257	O75419	CDC45-related protein
Schistosoma mansoni	Smp_132740	29077.m002184 fatty acid desaturase, putative	398	1.202	O95864	Fatty acid desaturase 2
Schistosoma mansoni	Smp_149470	29170.m01602 tyrosine-protein kinase zap-70, putative	154	1.2007	P43405	Tyrosine-protein kinase SYK
Schistosoma mansoni	Smp_126990	29055.m001726, 29055.t000098 synapsin, putative	310	1.18866	Q92777	Synapsin-2
Schistosoma mansoni	Smp_159570	29272.m000264, 29272.t000015 neurexin IV, putative	261	1.16993	Q9UHC6	Contactin-associated protein-like 2
Schistosoma mansoni	Smp_011180	29059.m001159, 29059.t000030 late embryogenesis abundant protein , putative	107	1.1535	A2PYH4	Probable ATP-dependent DNA helicase HFM1
Schistosoma mansoni	Smp_176350	29660.t000008, 29660.m000196 cell adhesion molecule, putative	349	1.15246	Q9P232	Contactin-3
Schistosoma mansoni	Smp_062270	29229.t000022, 29229.m000469 12.5 kDa retinal tissue protein (Rtp12.5), putative	114	1.14359	Q52LA3	Protein lin-52 homolog
Schistosoma mansoni	Smp_141900	29125.m000702 expressed protein	458	1.12496	O15078	Centrosomal protein of 290 kDa
Schistosoma mansoni	Smp_080220.2	29341.m000362 clasp2 protein, putative	491	1.1194	Q7Z460	CLIP-associating protein 1
Schistosoma mansoni	Smp_135500	29090.t000023, 29090.m001596 cgmp-dependent 3,5-cyclic phosphodiesterase, putative	622	1.09095	O00408	cGMP-dependent 3',5'-cyclic phosphodiesterase
Schistosoma mansoni	Smp_080220.3	29341.m00412 clasp2 protein, putative	486	1.08561	Q7Z460	CLIP-associating protein 1
Schistosoma mansoni	Smp_052420	29174.t000002, 29174.m000241 centaurin/arf-related	615	1.05987	Q96P47	Arf-GAP with GTPase, ANK repeat and PH domain-containing protein 3
Schistosoma mansoni	Smp_148460	29166.t000060, 29166.m001308 neurofibromin, putative	2366	1.02833	P21359	Neurofibromin
Schistosoma mansoni	Smp_172150	29472.m000495, 29472.t000029 ATP-dependent RNA Helicase, putative	523	1.01944	Q9H6S0	Probable ATP-dependent RNA helicase YTHDC2
Schistosoma mansoni	Smp_047190	29161.m000947, 29161.t000042 cyclin G-associated kinase-related	607	1.01193	O14976	Cyclin-G-associated kinase
Trichomonas vaginalis	A2E5B6	Radical SAM domain containing protein	159	2.34941	Q8WXG1	Radical S-adenosyl methionine domain-containing protein 2
Trichomonas vaginalis	A2FQT4	Putative uncharacterized protein	180	2.16993	Q63HN8	RING finger protein 213
Trichomonas vaginalis	A2DNQ9	Putative uncharacterized protein	256	1.96658	Q09666	Neuroblast differentiation-associated protein AHNAK
Trichomonas vaginalis	A2G2N2	SRP, putative (Fragment)	123	1.38793	Q9P2E9	Ribosome-binding protein 1
Trichomonas vaginalis	A2G888	Putative uncharacterized protein	241	1.33546	A6NE01	Protein FAM186A
Trichomonas vaginalis	A2G243	UBA/TS-N domain containing protein	113	1.0573	Q8N3A8	Poly [ADP-ribose] polymerase 8
Trichomonas vaginalis	A2EMN4	Putative uncharacterized protein	319	1.05063	Q6ZU11	Uncharacterized protein FLJ44066
Trypanosoma cruzi	Tc00.1047053509807.20	hypothetical protein, conserved	151	1.09885	Q8WVS4	WD repeat-containing protein 60
Trypanosoma cruzi	Tc00.1047053511261.60	hypothetical protein, conserved	148	1.05565	Q8WVS4	WD repeat-containing protein 60
